# Supplementary material for: Anxiety and Gene Expression Enhancement in Mice Exposed to Glyphosate-Based Herbicide
Source: Toxics. 2022 Apr 29;10(5):226. doi: 10.3390/toxics10050226 (PMC9147174; doi:10.3390/toxics10050226)
Supplement: Supplementary file 1 [file toxics-10-00226-s001.zip]

Archive with 1 entries (1 files):
- toxics-1684467-supplementary.pdf
